# Supplementary material for: Safety evaluation of irinotecan: a real-world disproportionality analysis using FAERS and JADER databases during the time period 2004-2024
Source: Front Pharmacol. 2025 Jun 9;16:1516449. doi: 10.3389/fphar.2025.1516449 (PMC12184384; doi:10.3389/fphar.2025.1516449)
Supplement: Supplementary file 1 [file Table2.xlsx]

## Sheet: Sheet1
SOC name	PT name	Case number	ROR(95%CI)	PRR(χ²)	EBGM(EBGM05)	IC(IC025)	Reporting rate	Reporting rate score	The number of algorithms that satisfy the positive signal value	Signal stability score	Dead	Fatality rate	Fatality rate score	Clinical relevance	Total score	Clinical Priority
Blood and lymphatic system disorders	Neutropenia	1176	9.78 ( 9.2 - 10.41 )	9.08 ( 7866.12 )	8.45 ( 7.94 )	3.08 ( 1.41 )	0.0876631	1	4	2	42	0.0357143	0	1	4	moderate
Gastrointestinal disorders	Diarrhoea	1053	9.91 ( 9.28 - 10.58 )	9.27 ( 7207.63 )	8.61 ( 8.07 )	3.11 ( 1.44 )	0.0777811	1	4	2	55	0.0522317	0	0	3	moderate
Investigations	Neutrophil count decreased	1004	5.89 ( 5.51 - 6.29 )	5.55 ( 3608.49 )	5.33 ( 4.99 )	2.41 ( 0.75 )	0.0738942	1	4	2	24	0.0239044	0	0	3	moderate
Blood and lymphatic system disorders	Febrile neutropenia	708	6.08 ( 5.63 - 6.57 )	5.84 ( 2714.84 )	5.59 ( 5.17 )	2.48 ( 0.82 )	0.0509976	1	4	2	63	0.0889831	0	2	5	moderate
Blood and lymphatic system disorders	Leukopenia	558	12.84 ( 11.75 - 14.04 )	12.39 ( 5254.41 )	11.21 ( 10.25 )	3.49 ( 1.82 )	0.0397634	1	4	2	39	0.0698925	0	1	4	moderate
Investigations	White blood cell count decreased	524	3.8 ( 3.47 - 4.15 )	3.7 ( 1006.21 )	3.61 ( 3.3 )	1.85 ( 0.18 )	0.0372503	1	4	2	24	0.0458015	0	0	3	moderate
Metabolism and nutrition disorders	Decreased appetite	494	5.19 ( 4.74 - 5.69 )	5.05 ( 1543.74 )	4.87 ( 4.44 )	2.28 ( 0.62 )	0.0350429	1	4	2	9	0.0182186	0	0	3	moderate
Investigations	Haemoglobin decreased	358	7.66 ( 6.87 - 8.54 )	7.5 ( 1890.67 )	7.07 ( 6.35 )	2.82 ( 1.16 )	0.0251528	1	4	2	7	0.0195531	0	0	3	moderate
Blood and lymphatic system disorders	Thrombocytopenia	283	3.9 ( 3.46 - 4.4 )	3.85 ( 578.67 )	3.75 ( 3.33 )	1.91 ( 0.24 )	0.0197791	1	4	2	33	0.116608	0	1	4	moderate
Gastrointestinal disorders	Stomatitis	144	4.11 ( 3.48 - 4.86 )	4.08 ( 322.98 )	3.96 ( 3.35 )	1.99 ( 0.32 )	0.00996747	0	4	2	1	0.00694444	0	0	2	low
General disorders and administration site conditions	Disease progression	92	4.15 ( 3.37 - 5.11 )	4.13 ( 210.5 )	4.01 ( 3.26 )	2.01 ( 0.34 )	0.00634527	0	4	2	19	0.206522	0	0	2	low
Gastrointestinal disorders	Enterocolitis	89	4 ( 3.23 - 4.94 )	3.98 ( 191.57 )	3.87 ( 3.13 )	1.95 ( 0.29 )	0.00613708	0	4	2	6	0.0674157	0	1	3	moderate
General disorders and administration site conditions	Fatigue	73	4.69 ( 3.71 - 5.93 )	4.67 ( 201.83 )	4.51 ( 3.57 )	2.17 ( 0.51 )	0.00502824	0	4	2	1	0.0136986	0	0	2	low
Neoplasms benign, malignant and unspecified (incl cysts and polyps)	Myelodysplastic syndrome*	69	4.92 ( 3.86 - 6.26 )	4.9 ( 205.04 )	4.73 ( 3.71 )	2.24 ( 0.57 )	0.00475141	0	4	2	11	0.15942	0	1	3	moderate
Metabolism and nutrition disorders	Hyperammonaemia*	67	7.24 ( 5.65 - 9.27 )	7.21 ( 335.94 )	6.82 ( 5.32 )	2.77 ( 1.1 )	0.00461305	0	4	2	4	0.0597015	0	0	2	low
Infections and infestations	Neutropenic infection	45	107.5 ( 71.09 - 162.55 )	107.17 ( 2366.6 )	54.08 ( 35.77 )	5.76 ( 4.06 )	0.00309363	0	4	2	3	0.0666667	0	2	4	moderate
Nervous system disorders	Cholinergic syndrome*	27	5.54 ( 3.76 - 8.16 )	5.53 ( 95.37 )	5.31 ( 3.61 )	2.41 ( 0.74 )	0.00185389	0	4	2	1	0.037037	0	1	3	moderate
Metabolism and nutrition disorders	Hypomagnesaemia*	26	3.91 ( 2.64 - 5.79 )	3.91 ( 54.31 )	3.81 ( 2.57 )	1.93 ( 0.26 )	0.0017851	0	4	2	0	0	0	0	2	low
Gastrointestinal disorders	Small intestinal perforation	25	3.64 ( 2.45 - 5.43 )	3.64 ( 46.32 )	3.55 ( 2.38 )	1.83 ( 0.16 )	0.00171633	0	4	2	4	0.16	0	1	3	moderate
Neoplasms benign, malignant and unspecified (incl cysts and polyps)	Second primary malignancy*	25	5.11 ( 3.42 - 7.64 )	5.1 ( 78.76 )	4.92 ( 3.29 )	2.3 ( 0.63 )	0.00171633	0	4	2	5	0.2	0	1	3	moderate
Gastrointestinal disorders	Enteritis	24	9.44 ( 6.21 - 14.33 )	9.42 ( 166.09 )	8.74 ( 5.76 )	3.13 ( 1.45 )	0.00164756	0	4	2	2	0.0833333	0	0	2	low
Nervous system disorders	Peripheral sensory neuropathy*	22	9.72 ( 6.28 - 15.04 )	9.7 ( 157.49 )	8.98 ( 5.8 )	3.17 ( 1.49 )	0.00151006	0	4	2	0	0	0	0	2	low
Infections and infestations	Paronychia*	21	6.75 ( 4.34 - 10.49 )	6.74 ( 96.57 )	6.4 ( 4.12 )	2.68 ( 1 )	0.00144132	0	4	2	0	0	0	0	2	low
Metabolism and nutrition disorders	Hypoalbuminaemia	20	3.58 ( 2.29 - 5.58 )	3.57 ( 35.86 )	3.49 ( 2.23 )	1.8 ( 0.13 )	0.00137259	0	4	2	1	0.05	0	0	2	low
Respiratory, thoracic and mediastinal disorders	Pulmonary artery thrombosis	19	4.39 ( 2.78 - 6.95 )	4.39 ( 47.77 )	4.26 ( 2.69 )	2.09 ( 0.42 )	0.00130387	0	4	2	1	0.0526316	0	1	3	moderate
Gastrointestinal disorders	Duodenal perforation	16	4.01 ( 2.43 - 6.61 )	4.01 ( 34.8 )	3.9 ( 2.37 )	1.96 ( 0.29 )	0.00109777	0	4	2	2	0.125	0	1	3	moderate
Metabolism and nutrition disorders	Hypertriglyceridaemia*	16	5.08 ( 3.07 - 8.39 )	5.07 ( 49.97 )	4.89 ( 2.96 )	2.29 ( 0.62 )	0.00109777	0	4	2	0	0	0	0	2	low
Skin and subcutaneous tissue disorders	Acne*	15	11.1 ( 6.52 - 18.89 )	11.09 ( 124.75 )	10.14 ( 5.96 )	3.34 ( 1.66 )	0.00102909	0	4	2	0	0	0	0	2	low
Skin and subcutaneous tissue disorders	Dermatitis acneiform*	15	4.23 ( 2.53 - 7.09 )	4.23 ( 35.6 )	4.11 ( 2.45 )	2.04 ( 0.37 )	0.00102909	0	4	2	0	0	0	0	2	low
Blood and lymphatic system disorders	Haematotoxicity	14	4.69 ( 2.75 - 8.01 )	4.69 ( 38.93 )	4.53 ( 2.65 )	2.18 ( 0.51 )	0.000960417	0	4	2	0	0	0	0	2	low
Gastrointestinal disorders	Neutropenic colitis	13	22.13 ( 12.18 - 40.22 )	22.11 ( 217.25 )	18.5 ( 10.18 )	4.21 ( 2.51 )	0.000891755	0	4	2	2	0.153846	0	2	4	moderate
Hepatobiliary disorders	Hepatic steatosis*	12	5.64 ( 3.16 - 10.09 )	5.64 ( 43.53 )	5.41 ( 3.03 )	2.44 ( 0.76 )	0.000823102	0	4	2	0	0	0	0	2	low
Infections and infestations	Necrotising fasciitis*	12	3.85 ( 2.17 - 6.85 )	3.85 ( 24.45 )	3.75 ( 2.11 )	1.91 ( 0.23 )	0.000823102	0	4	2	2	0.166667	0	1	3	moderate
Infections and infestations	Abdominal abscess*	12	4.25 ( 2.38 - 7.56 )	4.24 ( 28.63 )	4.12 ( 2.31 )	2.04 ( 0.37 )	0.000823102	0	4	2	1	0.0833333	0	1	3	moderate
Infections and infestations	Biliary tract infection	12	13.41 ( 7.35 - 24.44 )	13.4 ( 122.36 )	12.02 ( 6.59 )	3.59 ( 1.9 )	0.000823102	0	4	2	0	0	0	1	3	moderate
Investigations	Blood magnesium decreased*	12	24.28 ( 12.97 - 45.45 )	24.26 ( 218.26 )	19.97 ( 10.67 )	4.32 ( 2.62 )	0.000823102	0	4	2	0	0	0	0	2	low
Respiratory, thoracic and mediastinal disorders	Hiccups*	11	6.52 ( 3.55 - 11.98 )	6.51 ( 48.4 )	6.2 ( 3.37 )	2.63 ( 0.95 )	0.000754458	0	4	2	0	0	0	0	2	low
Gastrointestinal disorders	Duodenal ulcer perforation	11	6.08 ( 3.31 - 11.16 )	6.08 ( 44.15 )	5.8 ( 3.16 )	2.54 ( 0.86 )	0.000754458	0	4	2	2	0.181818	0	1	3	moderate
Infections and infestations	Fournier's gangrene*	9	5.19 ( 2.66 - 10.13 )	5.19 ( 29.01 )	4.99 ( 2.56 )	2.32 ( 0.64 )	0.000617199	0	4	2	0	0	0	1	3	moderate
Hepatobiliary disorders	Portal hypertension*	9	7.31 ( 3.72 - 14.36 )	7.31 ( 45.87 )	6.9 ( 3.51 )	2.79 ( 1.1 )	0.000617199	0	4	2	0	0	0	1	3	moderate
Skin and subcutaneous tissue disorders	Dry skin*	8	6 ( 2.94 - 12.23 )	6 ( 31.54 )	5.73 ( 2.81 )	2.52 ( 0.84 )	0.000548584	0	4	2	0	0	0	0	2	low
Neoplasms benign, malignant and unspecified (incl cysts and polyps)	Metastases to peritoneum	8	5.17 ( 2.54 - 10.51 )	5.16 ( 25.63 )	4.97 ( 2.45 )	2.31 ( 0.63 )	0.000548584	0	4	2	3	0.375	1	1	4	moderate
Neoplasms benign, malignant and unspecified (incl cysts and polyps)	Acute promyelocytic leukaemia*	7	4.49 ( 2.11 - 9.57 )	4.49 ( 18.24 )	4.35 ( 2.04 )	2.12 ( 0.44 )	0.000479978	0	4	2	0	0	0	1	3	moderate
Injury, poisoning and procedural complications	Stoma site haemorrhage*	6	8.46 ( 3.69 - 19.44 )	8.46 ( 36.59 )	7.91 ( 3.45 )	2.98 ( 1.29 )	0.000411382	0	4	2	0	0	0	0	2	low
Gastrointestinal disorders	Anal fistula*	6	5.32 ( 2.34 - 12.07 )	5.31 ( 20.02 )	5.11 ( 2.25 )	2.35 ( 0.67 )	0.000411382	0	4	2	0	0	0	0	2	low
Infections and infestations	Infection reactivation	6	11.91 ( 5.12 - 27.69 )	11.91 ( 53.96 )	10.82 ( 4.65 )	3.44 ( 1.73 )	0.000411382	0	4	2	0	0	0	0	2	low
Neoplasms benign, malignant and unspecified (incl cysts and polyps)	Metastases to meninges	6	6.92 ( 3.03 - 15.79 )	6.91 ( 28.51 )	6.56 ( 2.87 )	2.71 ( 1.02 )	0.000411382	0	4	2	4	0.666667	2	1	5	moderate
Vascular disorders	Subclavian vein thrombosis	5	8 ( 3.22 - 19.85 )	8 ( 28.49 )	7.51 ( 3.03 )	2.91 ( 1.21 )	0.000342794	0	4	2	0	0	0	1	3	moderate
Infections and infestations	Retroperitoneal abscess*	5	5.31 ( 2.16 - 13.03 )	5.31 ( 16.65 )	5.1 ( 2.08 )	2.35 ( 0.66 )	0.000342794	0	4	2	0	0	0	1	3	moderate
Neoplasms benign, malignant and unspecified (incl cysts and polyps)	Acute biphenotypic leukaemia*	5	26.8 ( 10.06 - 71.42 )	26.79 ( 99.32 )	21.63 ( 8.12 )	4.44 ( 2.68 )	0.000342794	0	4	2	0	0	0	1	3	moderate
Infections and infestations	Pancreas infection	5	48.73 ( 16.93 - 140.27 )	48.71 ( 160.65 )	33.8 ( 11.74 )	5.08 ( 3.27 )	0.000342794	0	4	2	0	0	0	1	3	moderate
Metabolism and nutrition disorders	Hypouricaemia*	5	24.36 ( 9.23 - 64.35 )	24.36 ( 91.25 )	20.03 ( 7.58 )	4.32 ( 2.57 )	0.000342794	0	4	2	0	0	0	0	2	low
Gastrointestinal disorders	Enterovesical fistula*	4	6.92 ( 2.52 - 19.01 )	6.91 ( 19.01 )	6.56 ( 2.38 )	2.71 ( 1.01 )	0.000274217	0	4	2	1	0.25	1	1	4	moderate
Infections and infestations	Large intestine infection	4	12.99 ( 4.6 - 36.68 )	12.99 ( 39.48 )	11.69 ( 4.14 )	3.55 ( 1.82 )	0.000274217	0	4	2	0	0	0	0	2	low
Investigations	Bilirubin conjugated increased*	4	6.81 ( 2.48 - 18.7 )	6.8 ( 18.62 )	6.46 ( 2.35 )	2.69 ( 0.99 )	0.000274217	0	4	2	1	0.25	1	0	3	moderate
Gastrointestinal disorders	Colonic fistula*	4	21.44 ( 7.33 - 62.73 )	21.43 ( 64.93 )	18.03 ( 6.16 )	4.17 ( 2.41 )	0.000274217	0	4	2	0	0	0	1	3	moderate
Gastrointestinal disorders	Pneumoretroperitoneum*	4	17.87 ( 6.2 - 51.5 )	17.86 ( 54.57 )	15.45 ( 5.36 )	3.95 ( 2.2 )	0.000274217	0	4	2	0	0	0	1	3	moderate
Investigations	Blood urea decreased*	4	16.49 ( 5.75 - 47.26 )	16.49 ( 50.43 )	14.42 ( 5.03 )	3.85 ( 2.11 )	0.000274217	0	4	2	0	0	0	0	2	low
Injury, poisoning and procedural complications	Anastomotic complication*	4	18.64 ( 6.45 - 53.91 )	18.64 ( 56.88 )	16.02 ( 5.54 )	4 ( 2.25 )	0.000274217	0	4	2	0	0	0	0	2	low
Neoplasms benign, malignant and unspecified (incl cysts and polyps)	Chloroma*	4	30.63 ( 10.08 - 93.06 )	30.62 ( 89.14 )	24.04 ( 7.91 )	4.59 ( 2.79 )	0.000274217	0	4	2	2	0.5	1	1	4	moderate
Gastrointestinal disorders	Gastric dilatation*	3	12.37 ( 3.74 - 40.87 )	12.37 ( 28.1 )	11.19 ( 3.39 )	3.48 ( 1.74 )	0.000205648	0	4	2	1	0.333333	1	0	3	moderate
Infections and infestations	Intestinal tuberculosis*	3	13.98 ( 4.2 - 46.57 )	13.98 ( 31.98 )	12.48 ( 3.75 )	3.64 ( 1.89 )	0.000205648	0	4	2	0	0	0	1	3	moderate
Respiratory, thoracic and mediastinal disorders	Hypocapnia*	3	80.39 ( 17.99 - 359.23 )	80.38 ( 134.38 )	46.36 ( 10.37 )	5.53 ( 3.58 )	0.000205648	0	4	2	0	0	0	0	2	low
Infections and infestations	Herpes zoster reactivation*	3	20.1 ( 5.86 - 68.98 )	20.09 ( 45.84 )	17.08 ( 4.98 )	4.09 ( 2.31 )	0.000205648	0	4	2	0	0	0	0	2	low
Hepatobiliary disorders	Steatohepatitis*	3	16.08 ( 4.78 - 54.11 )	16.08 ( 36.88 )	14.11 ( 4.19 )	3.82 ( 2.05 )	0.000205648	0	4	2	0	0	0	1	3	moderate
Vascular disorders	Microangiopathy*	3	10.05 ( 3.08 - 32.82 )	10.05 ( 22.35 )	9.27 ( 2.84 )	3.21 ( 1.48 )	0.000205648	0	4	2	0	0	0	0	2	low
Infections and infestations	Enterobacter infection	3	10.05 ( 3.08 - 32.82 )	10.05 ( 22.35 )	9.27 ( 2.84 )	3.21 ( 1.48 )	0.000205648	0	4	2	0	0	0	0	2	low
