# Supplementary material for: Safety evaluation of irinotecan: a real-world disproportionality analysis using FAERS and JADER databases during the time period 2004-2024
Source: Front Pharmacol. 2025 Jun 9;16:1516449. doi: 10.3389/fphar.2025.1516449 (PMC12184384; doi:10.3389/fphar.2025.1516449)
Supplement: Supplementary file 2 [file Table3.xlsx]

## Sheet: Sheet1
SOC name	PT name	Case number	ROR(95%CI)	PRR(χ²)	EBGM(EBGM05)	IC(IC025)
General disorders and administration site conditions	Death	242	5.49 ( 4.82 - 6.26 )	5.16 ( 823.94 )	5.16 ( 4.63 )	2.37 ( 2.18 )
General disorders and administration site conditions	Disease progression	165	26.94 ( 23.04 - 31.51 )	25.65 ( 3910.71 )	25.61 ( 22.47 )	4.68 ( 4.45 )
Gastrointestinal disorders	Diarrhoea	163	4.85 ( 4.14 - 5.67 )	4.66 ( 472.93 )	4.66 ( 4.08 )	2.22 ( 1.99 )
Gastrointestinal disorders	Vomiting	65	2.58 ( 2.02 - 3.29 )	2.55 ( 61.46 )	2.55 ( 2.07 )	1.35 ( 0.99 )
Gastrointestinal disorders	Abdominal pain	64	5.1 ( 3.98 - 6.53 )	5.02 ( 206.58 )	5.02 ( 4.08 )	2.33 ( 1.97 )
Neoplasms benign, malignant and unspecified (incl cysts and polyps)	Neoplasm progression	45	22.35 ( 16.65 - 30 )	22.06 ( 904.07 )	22.03 ( 17.22 )	4.46 ( 4.03 )
Nervous system disorders	Speech disorder	40	13.81 ( 10.11 - 18.87 )	13.66 ( 469.18 )	13.65 ( 10.51 )	3.77 ( 3.32 )
Nervous system disorders	Dysarthria	40	19.31 ( 14.14 - 26.39 )	19.09 ( 685.46 )	19.07 ( 14.69 )	4.25 ( 3.8 )
Injury, poisoning and procedural complications	Infusion related reaction	38	10.96 ( 7.96 - 15.09 )	10.84 ( 339.71 )	10.84 ( 8.29 )	3.44 ( 2.97 )
Blood and lymphatic system disorders	Neutropenia	36	4.85 ( 3.5 - 6.74 )	4.81 ( 108.96 )	4.81 ( 3.66 )	2.27 ( 1.79 )
Skin and subcutaneous tissue disorders	Hyperhidrosis	30	4.18 ( 2.92 - 5.99 )	4.15 ( 71.93 )	4.15 ( 3.07 )	2.05 ( 1.53 )
Metabolism and nutrition disorders	Dehydration	23	3.11 ( 2.07 - 4.69 )	3.1 ( 32.77 )	3.1 ( 2.2 )	1.63 ( 1.04 )
General disorders and administration site conditions	Chills	22	3.38 ( 2.22 - 5.14 )	3.36 ( 36.57 )	3.36 ( 2.37 )	1.75 ( 1.15 )
Gastrointestinal disorders	Tongue disorder	22	53.05 ( 34.86 - 80.74 )	52.71 ( 1112.51 )	52.54 ( 36.97 )	5.72 ( 5.11 )
Blood and lymphatic system disorders	Febrile neutropenia	21	5.86 ( 3.81 - 9 )	5.83 ( 84.01 )	5.82 ( 4.07 )	2.54 ( 1.92 )
Nervous system disorders	Aphasia	18	10.67 ( 6.71 - 16.96 )	10.62 ( 156.84 )	10.61 ( 7.2 )	3.41 ( 2.74 )
Nervous system disorders	Neuropathy peripheral	18	3.59 ( 2.26 - 5.71 )	3.58 ( 33.51 )	3.58 ( 2.43 )	1.84 ( 1.18 )
Gastrointestinal disorders	Swollen tongue	15	8.68 ( 5.23 - 14.42 )	8.65 ( 101.43 )	8.64 ( 5.65 )	3.11 ( 2.39 )
Gastrointestinal disorders	Gastrointestinal toxicity	15	63.6 ( 38.26 - 105.72 )	63.31 ( 916.47 )	63.07 ( 41.23 )	5.98 ( 5.25 )
Investigations	Blood bilirubin increased	15	9.86 ( 5.93 - 16.37 )	9.82 ( 118.74 )	9.81 ( 6.42 )	3.29 ( 2.57 )
Immune system disorders	Anaphylactic reaction	13	4.49 ( 2.6 - 7.74 )	4.47 ( 35.08 )	4.47 ( 2.83 )	2.16 ( 1.39 )
Investigations	Oxygen saturation decreased	12	4.04 ( 2.29 - 7.11 )	4.02 ( 27.3 )	4.02 ( 2.5 )	2.01 ( 1.21 )
Respiratory, thoracic and mediastinal disorders	Throat tightness	12	8.13 ( 4.61 - 14.33 )	8.1 ( 74.68 )	8.1 ( 5.04 )	3.02 ( 2.22 )
Hepatobiliary disorders	Hepatic failure	11	6.56 ( 3.63 - 11.86 )	6.54 ( 51.63 )	6.54 ( 3.98 )	2.71 ( 1.87 )
Gastrointestinal disorders	Ascites	11	6.74 ( 3.73 - 12.18 )	6.72 ( 53.53 )	6.71 ( 4.09 )	2.75 ( 1.91 )
Gastrointestinal disorders	Hypoaesthesia oral	10	11.96 ( 6.43 - 22.26 )	11.93 ( 100.07 )	11.92 ( 7.09 )	3.58 ( 2.7 )
Infections and infestations	Septic shock	10	4.3 ( 2.31 - 7.99 )	4.29 ( 25.2 )	4.28 ( 2.55 )	2.1 ( 1.23 )
Musculoskeletal and connective tissue disorders	Muscle twitching	10	7.73 ( 4.15 - 14.38 )	7.71 ( 58.38 )	7.71 ( 4.58 )	2.95 ( 2.07 )
Gastrointestinal disorders	Tongue oedema	9	41.74 ( 21.68 - 80.36 )	41.63 ( 356 )	41.53 ( 24 )	5.38 ( 4.46 )
Blood and lymphatic system disorders	Myelosuppression	9	6.91 ( 3.59 - 13.29 )	6.89 ( 45.33 )	6.89 ( 3.98 )	2.78 ( 1.87 )
Blood and lymphatic system disorders	Bone marrow failure	8	6.79 ( 3.39 - 13.58 )	6.77 ( 39.35 )	6.77 ( 3.79 )	2.76 ( 1.8 )
Nervous system disorders	Cholinergic syndrome	8	234.7 ( 116.7 - 472.04 )	234.14 ( 1830.96 )	230.85 ( 128.65 )	7.85 ( 6.88 )
Investigations	Neutrophil count decreased	8	3.63 ( 1.81 - 7.27 )	3.63 ( 15.21 )	3.62 ( 2.03 )	1.86 ( 0.89 )
Gastrointestinal disorders	Lip oedema	7	29.68 ( 14.13 - 62.36 )	29.62 ( 193.26 )	29.57 ( 15.89 )	4.89 ( 3.86 )
Nervous system disorders	Myoclonus	7	10.67 ( 5.08 - 22.41 )	10.65 ( 61.19 )	10.65 ( 5.72 )	3.41 ( 2.39 )
Hepatobiliary disorders	Hepatitis	7	5 ( 2.38 - 10.49 )	4.99 ( 22.32 )	4.99 ( 2.68 )	2.32 ( 1.3 )
Gastrointestinal disorders	Paraesthesia oral	7	8.9 ( 4.24 - 18.7 )	8.89 ( 48.99 )	8.88 ( 4.78 )	3.15 ( 2.13 )
Investigations	Lymphocyte count decreased	7	7.02 ( 3.34 - 14.74 )	7.01 ( 36.04 )	7 ( 3.77 )	2.81 ( 1.79 )
Respiratory, thoracic and mediastinal disorders	Pneumonitis	7	4.89 ( 2.33 - 10.26 )	4.88 ( 21.58 )	4.88 ( 2.62 )	2.29 ( 1.26 )
Blood and lymphatic system disorders	Lymphopenia	6	7.78 ( 3.49 - 17.34 )	7.77 ( 35.4 )	7.77 ( 3.97 )	2.96 ( 1.87 )
Infections and infestations	Infection reactivation	6	101.91 ( 45.63 - 227.56 )	101.72 ( 594.71 )	101.1 ( 51.62 )	6.66 ( 5.56 )
Hepatobiliary disorders	Cholestasis	6	5.78 ( 2.59 - 12.87 )	5.77 ( 23.66 )	5.77 ( 2.95 )	2.53 ( 1.44 )
Musculoskeletal and connective tissue disorders	Trismus	6	21.03 ( 9.44 - 46.87 )	20.99 ( 114.11 )	20.97 ( 10.72 )	4.39 ( 3.3 )
Immune system disorders	Anaphylactic shock	6	4.39 ( 1.97 - 9.77 )	4.38 ( 15.66 )	4.38 ( 2.24 )	2.13 ( 1.04 )
General disorders and administration site conditions	Extravasation	6	26.08 ( 11.7 - 58.12 )	26.03 ( 144.2 )	25.99 ( 13.29 )	4.7 ( 3.61 )
Infections and infestations	Pneumocystis jirovecii infection	5	87.34 ( 36.24 - 210.47 )	87.21 ( 423.85 )	86.75 ( 41.56 )	6.44 ( 5.26 )
Gastrointestinal disorders	Oedema mouth	5	25.79 ( 10.72 - 62.04 )	25.75 ( 118.76 )	25.71 ( 12.33 )	4.68 ( 3.5 )
General disorders and administration site conditions	Mucosal dryness	5	45.31 ( 18.82 - 109.07 )	45.24 ( 215.74 )	45.12 ( 21.64 )	5.5 ( 4.31 )
Infections and infestations	Candida infection	4	4.56 ( 1.71 - 12.16 )	4.56 ( 11.1 )	4.56 ( 2.01 )	2.19 ( 0.9 )
Eye disorders	Blepharospasm	4	13.31 ( 4.99 - 35.51 )	13.3 ( 45.46 )	13.29 ( 5.85 )	3.73 ( 2.44 )
Skin and subcutaneous tissue disorders	Dermatitis allergic	4	6.15 ( 2.31 - 16.39 )	6.14 ( 17.21 )	6.14 ( 2.7 )	2.62 ( 1.33 )
Hepatobiliary disorders	Cholangitis	4	12.63 ( 4.73 - 33.67 )	12.61 ( 42.73 )	12.6 ( 5.55 )	3.66 ( 2.36 )
Infections and infestations	Urosepsis	4	7.88 ( 2.95 - 21.01 )	7.87 ( 23.99 )	7.87 ( 3.46 )	2.98 ( 1.68 )
Eye disorders	Eyelid oedema	4	5.93 ( 2.22 - 15.82 )	5.93 ( 16.37 )	5.92 ( 2.61 )	2.57 ( 1.27 )
Respiratory, thoracic and mediastinal disorders	Laryngeal oedema	4	11.72 ( 4.39 - 31.26 )	11.71 ( 39.15 )	11.7 ( 5.15 )	3.55 ( 2.26 )
Eye disorders	Strabismus	4	24.37 ( 9.13 - 65.01 )	24.34 ( 89.38 )	24.3 ( 10.69 )	4.6 ( 3.31 )
Nervous system disorders	Formication	4	10.1 ( 3.79 - 26.93 )	10.09 ( 32.73 )	10.08 ( 4.44 )	3.33 ( 2.04 )
Gastrointestinal disorders	Gastrointestinal pain	4	6.82 ( 2.56 - 18.19 )	6.81 ( 19.84 )	6.81 ( 3 )	2.77 ( 1.48 )
Cardiac disorders	Angina unstable	4	10.24 ( 3.84 - 27.31 )	10.23 ( 33.29 )	10.22 ( 4.5 )	3.35 ( 2.06 )
General disorders and administration site conditions	Hyperthermia	3	7.16 ( 2.31 - 22.2 )	7.15 ( 15.86 )	7.15 ( 2.77 )	2.84 ( 1.39 )
Skin and subcutaneous tissue disorders	Needle track marks	3	158.98 ( 50.97 - 495.91 )	158.84 ( 466.02 )	157.32 ( 60.73 )	7.3 ( 5.84 )
Surgical and medical procedures	Hospice care	3	5.77 ( 1.86 - 17.89 )	5.76 ( 11.8 )	5.76 ( 2.23 )	2.53 ( 1.08 )
Neoplasms benign, malignant and unspecified (incl cysts and polyps)	Second primary malignancy	3	6.47 ( 2.09 - 20.09 )	6.47 ( 13.87 )	6.47 ( 2.51 )	2.69 ( 1.25 )
Musculoskeletal and connective tissue disorders	Myositis	3	6.39 ( 2.06 - 19.83 )	6.39 ( 13.63 )	6.39 ( 2.48 )	2.67 ( 1.23 )
Injury, poisoning and procedural complications	Recall phenomenon	3	64.81 ( 20.84 - 201.5 )	64.75 ( 187.56 )	64.5 ( 24.97 )	6.01 ( 4.56 )
Gastrointestinal disorders	Large intestine perforation	3	7.87 ( 2.54 - 24.42 )	7.86 ( 17.96 )	7.86 ( 3.05 )	2.97 ( 1.53 )
Gastrointestinal disorders	Diarrhoea haemorrhagic	3	5.79 ( 1.87 - 17.97 )	5.79 ( 11.88 )	5.79 ( 2.24 )	2.53 ( 1.09 )
Infections and infestations	Gastrointestinal candidiasis	3	138.38 ( 44.4 - 431.34 )	138.26 ( 405.37 )	137.11 ( 52.96 )	7.1 ( 5.65 )
Gastrointestinal disorders	Neutropenic colitis	3	28.33 ( 9.12 - 87.97 )	28.31 ( 78.89 )	28.26 ( 10.95 )	4.82 ( 3.38 )
Hepatobiliary disorders	Hyperbilirubinaemia	3	5.37 ( 1.73 - 16.66 )	5.36 ( 10.65 )	5.36 ( 2.08 )	2.42 ( 0.98 )
Nervous system disorders	Neurological symptom	3	9.65 ( 3.11 - 29.95 )	9.64 ( 23.23 )	9.64 ( 3.74 )	3.27 ( 1.82 )
Infections and infestations	Liver abscess	3	17.3 ( 5.57 - 53.71 )	17.29 ( 45.99 )	17.27 ( 6.69 )	4.11 ( 2.67 )
Congenital, familial and genetic disorders	Macroglossia	3	97.09 ( 31.19 - 302.19 )	97 ( 283.35 )	96.43 ( 37.29 )	6.59 ( 5.14 )
Eye disorders	Ectropion	3	160.02 ( 51.3 - 499.16 )	159.87 ( 469.06 )	158.34 ( 61.12 )	7.31 ( 5.85 )
Injury, poisoning and procedural complications	Vascular access site swelling	3	1364.61 ( 420.03 - 4433.42 )	1363.37 ( 3769.96 )	1258.57 ( 469.56 )	10.3 ( 8.78 )
Blood and lymphatic system disorders	Haematotoxicity	3	6.42 ( 2.07 - 19.92 )	6.41 ( 13.71 )	6.41 ( 2.49 )	2.68 ( 1.24 )
Gastrointestinal disorders	Gastrointestinal wall thickening	3	40.57 ( 13.06 - 126.02 )	40.53 ( 115.38 )	40.43 ( 15.66 )	5.34 ( 3.89 )
